# Supplementary material for: Peptides from Mackerel Skin Prepared by the Mixed Proteases: Fractionation, Characterization and Bioactivities
Source: Foods. 2025 Mar 16;14(6):1009. doi: 10.3390/foods14061009 (PMC11941859; doi:10.3390/foods14061009)
Supplement: Supplementary file 1 [file foods-14-01009-s001.zip]

Archive with 35 entries (28 files):
- Figure S1.tif
- Figure S2.tif
- Hair strength and elasticity testing experiment-Figure S2/
- Hair strength and elasticity testing experiment-Figure S2/elasticity.pzfx
- Mass spectrometry sequencing/
- Mass spectrometry sequencing/Chromatogram.pdf
- Mass spectrometry sequencing/P1, P2, P3 mass spectrometry spectra.pdf
- Mass spectrometry sequencing/P1P2P3 Mass Spectrometry Summary.ai
- Mass spectrometry sequencing/P1P2P3 Mass Spectrometry Summary.tif
- Mass spectrometry sequencing/Sequencing raw data.rar
- Penetration assessment-Figure S1/
- Penetration assessment-Figure S1/Method, Results and Conclusion.pdf
- Penetration assessment-Figure S1/Original image of fluorescence microscope/
- Penetration assessment-Figure S1/Original image of fluorescence microscope/P1/
- Penetration assessment-Figure S1/Original image of fluorescence microscope/P1/P1 1h-1.jpg
- Penetration assessment-Figure S1/Original image of fluorescence microscope/P1/P1 1h-2.jpg
- Penetration assessment-Figure S1/Original image of fluorescence microscope/P1/P1 2h-1.jpg
- Penetration assessment-Figure S1/Original image of fluorescence microscope/P1/P1 2h-2.jpg
- Penetration assessment-Figure S1/Original image of fluorescence microscope/P1/P1 3h-1.jpg
- Penetration assessment-Figure S1/Original image of fluorescence microscope/P1/P1 3h-2.jpg
- Penetration assessment-Figure S1/Original image of fluorescence microscope/P2/
- Penetration assessment-Figure S1/Original image of fluorescence microscope/P2/P2 1h-1.jpg
- Penetration assessment-Figure S1/Original image of fluorescence microscope/P2/P2 1h-2.jpg
- Penetration assessment-Figure S1/Original image of fluorescence microscope/P2/P2 2h-1.jpg
- Penetration assessment-Figure S1/Original image of fluorescence microscope/P2/P2 2h-2.jpg
- Penetration assessment-Figure S1/Original image of fluorescence microscope/P2/P2 3h-1.jpg
- Penetration assessment-Figure S1/Original image of fluorescence microscope/P2/P2 3h-2.jpg
- Penetration assessment-Figure S1/Original image of fluorescence microscope/P3/
- Penetration assessment-Figure S1/Original image of fluorescence microscope/P3/P3  2h-2.jpg
- Penetration assessment-Figure S1/Original image of fluorescence microscope/P3/P3  3h-2.jpg
- Penetration assessment-Figure S1/Original image of fluorescence microscope/P3/P3 1h-1.jpg
- Penetration assessment-Figure S1/Original image of fluorescence microscope/P3/P3 1h-2.jpg
- Penetration assessment-Figure S1/Original image of fluorescence microscope/P3/P3 2h-1.jpg
- Penetration assessment-Figure S1/Original image of fluorescence microscope/P3/P3 3h-1.jpg
- Penetration assessment-Figure S1/permeability experiment.ai
